# Supplementary material for: Surface Plasmon Resonance Sensor Based on Core-Shell Fe3O4@SiO2@Au Nanoparticles Amplification Effect for Detection of T-2 Toxin
Source: Sensors (Basel). 2023 Mar 13;23(6):3078. doi: 10.3390/s23063078 (PMC10055945; doi:10.3390/s23063078)
Supplement: Supplementary file 1 [file sensors-23-03078-s001.zip]

Archive with 1 entries (1 files):
- sensors-2221809-supplementary.pdf
